# Supplementary material for: Experimental and Numerical Simulation Study of Oxygen Transport in Proton Exchange Membrane Fuel Cells at Intermediate Temperatures (80 °C–120 °C)
Source: Membranes (Basel). 2024 Mar 22;14(4):72. doi: 10.3390/membranes14040072 (PMC11052493; doi:10.3390/membranes14040072)
Supplement: Supplementary file 1 [file membranes-14-00072-s001.zip]

Archive with 1 entries (1 files):
- membranes-2874296-supplementary.pdf
